# Supplementary material for: Syrah: a pipeline to maximize spatial transcriptomics data output
Source: G3 (Bethesda). 2026 May 4;16(7):jkag107. doi: 10.1093/g3journal/jkag107 (PMC13334189; doi:10.1093/g3journal/jkag107)
Supplement: jkag107_Supplementary_Data [file jkag107_supplementary_data.zip]

Archive with 13 entries (13 files):
- Figure_S1_G3-2025-406488R1.pdf
- Figure_S2_G3-2025-406488R1.pdf
- Figure_S3_G3-2025-406488R1.pdf
- Figure_S4_G3-2025-406488R1.pdf
- Figure_S5_G3-2025-406488R1.pdf
- Figure_S6_G3-2025-406488R1.pdf
- Figure_S7_G3-2025-406488R1.pdf
- Supplementary_Figure_Legends_G3-2025-406488R1.docx
- Table_S1_G3-2025-406488R1.xlsx
- Table_S2_G3-2025-406488R1.xlsx
- Table_S3_G3-2025-406488R1.xlsx
- Table_S4_G3-2025-406488R1.xlsx
- Table_S5_G3-2025-406488R1.xlsx
