# Supplementary material for: Syrah: a pipeline to maximize spatial transcriptomics data output
Source: G3 (Bethesda). 2026 May 4;16(7):jkag107. doi: 10.1093/g3journal/jkag107 (PMC13334189; doi:10.1093/g3journal/jkag107)
Supplement: jkag107_Supplementary_Data [file jkag107_supplementary_data.zip › Table_S1_G3-2025-406488R1.xlsx]

## Sheet: Sheet1
Dataset	Organism	Tissue	Total Reads	Total Barcodes	Technology	Publication Name	GEO	SRA	Barcode Coordinates	Alignment Reference	Notes
mouse	Mus musculus	spleen	1000000	74632	Curio Seeker	Curio Seeker Takara provided test data	NA	NA	https://knowledgebase.curiobioscience.com/bioinformatics/seeker-local-installation/#dinput
chick	Gallus gallus	embryo trunk	16674255	74331	Slide-seqV2	Cell-type profiling of the sympathetic nervous system using spatial transcriptomics and spatial mapping of mRNA	GSM7234197	SRR24325152	https://www.ncbi.nlm.nih.gov/geo/download/?acc=GSM7234197&format=file&file=GSM7234197%5Fbeadbarcodes%2Etxt%2Egz
human	Homo sapien	embryo brain	168892824	726659	Curio Seeker	Molecular Cartography of the Human and Mouse Down Syndrome Brain	GSM8591094	SRR31095896	https://www.ncbi.nlm.nih.gov/geo/download/?acc=GSM8591094&format=file&file=GSM8591094%5FCTL2%5Fdownsyndrome%5FMatchedBeadLocation%2Ecsv%2Egz
planarian (run 1)	Schmidtea mediterranea	whole animal	113251160	83348	Slide-seqV2	(this publication)	GSE289299	SRX27645703	https://www.ncbi.nlm.nih.gov/geo/download/?acc=GSE289299&format=file&file=GSE289299%5Fplanarian%5Fbead%5Fcoordinates%2Etxt%2Egz
planarian (run 2)	Schmidtea mediterranea	whole animal	162156111	83348	Slide-seqV2	(this publication)	GSE289299	SRX27645704	https://www.ncbi.nlm.nih.gov/geo/download/?acc=GSE289299&format=file&file=GSE289299%5Fplanarian%5Fbead%5Fcoordinates%2Etxt%2Egz
