# Supplementary material for: Syrah: a pipeline to maximize spatial transcriptomics data output
Source: G3 (Bethesda). 2026 May 4;16(7):jkag107. doi: 10.1093/g3journal/jkag107 (PMC13334189; doi:10.1093/g3journal/jkag107)
Supplement: jkag107_Supplementary_Data [file jkag107_supplementary_data.zip › Table_S2_G3-2025-406488R1.xlsx]

## Sheet: TableX_RGB_mmus_gene_sequences
Color	Gene	Sequence
R	ENSMUSG00000026020	GTGATAAGGAAGTCATTTGCAGTGGCGTAAGGGCTCGCGGCTAGCCGCGTAGCGCCGCCC
G	ENSMUSG00000064358	TTCTAGCCTCGTACCAACACATGATCTAGGAGGCTGCTGACCTCCAACAGGAATTTCACC
B	ENSMUSG00000098178	GTCTGGTGCCAGCAGCCGCGGTAATTCCAGCTCCAATAGCGTATATTAAAGTTGCTGCAG
