# Supplementary material for: Syrah: a pipeline to maximize spatial transcriptomics data output
Source: G3 (Bethesda). 2026 May 4;16(7):jkag107. doi: 10.1093/g3journal/jkag107 (PMC13334189; doi:10.1093/g3journal/jkag107)
Supplement: jkag107_Supplementary_Data [file jkag107_supplementary_data.zip › Table_S3_G3-2025-406488R1.xlsx]

## Sheet: Sheet1
Cell Type	Gene Type	SchmedS3	smed_20140614
Intestine	mat2a	h1SMcG0005079	SMED30021445
Inetstine	DE	h1SMcG0001385	SMED30018899
Inetstine	DE	h1SMcG0002222	SMED30005571
Inetstine	DE	h1SMcG0002269	SMED30020296
Inetstine	DE	h1SMcG0004299	SMED30015889
Inetstine	DE	h1SMcG0007332	SMED30035609
Inetstine	DE	h1SMcG0008011	SMED30000013
Inetstine	DE	h1SMcG0009175	SMED30018252
Inetstine	DE	h1SMcG0011053	SMED30000258
Inetstine	DE	h1SMcG0011829	SMED30032823
Inetstine	DE	h1SMcG0013627	SMED30016196
Inetstine	DE	h1SMcG0015147	SMED30020778
Inetstine	DE	h1SMcG0015360	SMED30005670
Inetstine	DE	h1SMcG0017763	SMED30001635
Inetstine	DE	h1SMcG0021980	SMED30003470
Stem Cells	piwi-1	h1SMcG0013999	SMED30007406
Stem Cells	DE	h1SMcG0002117	SMED30025522
Stem Cells	DE	h1SMcG0003097	SMED30029899
Stem Cells	DE	h1SMcG0006433	SMED30009284
Stem Cells	DE	h1SMcG0007496	SMED30035193
Stem Cells	DE	h1SMcG0008035	SMED30029763
Stem Cells	DE	h1SMcG0009590	SMED30003176
Stem Cells	DE	h1SMcG0010823	SMED30013735
Stem Cells	DE	h1SMcG0013627	SMED30016196
Stem Cells	DE	h1SMcG0013746	SMED30005231
Stem Cells	DE	h1SMcG0013999	SMED30007406
Stem Cells	DE	h1SMcG0014251	SMED30011041
Stem Cells	DE	h1SMcG0014692	SMED30000134
Stem Cells	DE	h1SMcG0015722	SMED30004937
Stem Cells	DE	h1SMcG0016303	SMED30031463
Stem Cells	DE	h1SMcG0018886	SMED30033302
Stem Cells	DE	h1SMcG0019482	SMED30014446
Stem Cells	DE	h1SMcG0020811	SMED30004484
Stem Cells	DE	h1SMcG0020880	SMED30011609
Stem Cells	DE	h1SMcG0021424	SMED30001701
Stem Cells	DE	h1SMcG0021692	SMED30001362
Stem Cells	DE	h1SMcG0021969	SMED30034055
Stem Cells	DE	h1SMcG0022103	SMED30027378
