# Supplementary material for: Syrah: a pipeline to maximize spatial transcriptomics data output
Source: G3 (Bethesda). 2026 May 4;16(7):jkag107. doi: 10.1093/g3journal/jkag107 (PMC13334189; doi:10.1093/g3journal/jkag107)
Supplement: jkag107_Supplementary_Data [file jkag107_supplementary_data.zip › Table_S4_G3-2025-406488R1.xlsx]

## Sheet: Sheet1
Existing software for improving spatial transcriptomic data
authors	pulication date	title	link	type	NOTES
Senel, Rajewsky, Karaiskos	Jun-07-2022	Optocoder: computational decoding of spatially indexed bead arrays	https://academic.oup.com/nargab/article/4/2/lqac042/6603620	Improves barcode matching by processing bead sequencing images more carefully and uses machine learning to increase r1 matches to barcodes	click here
Reference-free imputation/smoothing
Hu et al	Oct-28-2021	SpaGCN: Integrating gene expression, spatial location and histology to identify spatial domains and spatially variable genes by graph convolutional network	https://www.nature.com/articles/s41592-021-01255-8	imputation	click here
Zhao et al	Jun-03-2021	Spatial transcriptomics at subspot resolution with BayesSpace	https://www.nature.com/articles/s41587-021-00935-2	imputation
Biancalani et al	Oct-28-2021	Deep learning and alignment of spatially resolved single-cell transcriptomes with Tangram	https://www.nature.com/articles/s41592-021-01264-7	imputation of dropouts
Li et al	Apr-07-2021	Imputation of spatially-resolved transcriptomes by graph-regularized tensor completion	https://journals.plos.org/ploscompbiol/article?id=10.1371/journal.pcbi.1008218	imputation of dropouts
Shao, Hu	Jan-18-2023	DIST: spatial transcriptomics enhancement using deep learning	https://academic.oup.com/bib/article/24/2/bbad013/6991203	imputation of dropouts AND spots/beads
Liu et al	Apr-04-2022	SPCS: a spatial and pattern combined smoothing method for spatial transcriptomic expression	https://academic.oup.com/bib/article/23/3/bbac116/6563417	imputation/smoothing
Wang et al	May-29-2024	Dissecting Spatiotemporal Structures in Spatial Transcriptomics via Diffusion-Based Adversarial Learning	https://spj.science.org/doi/full/10.34133/research.0390	imputation of dropouts
Khan et al	2024	SpatialDiffusion: Predicting Spatial Transcriptomics with Denoising Diffusion Probabilistic Models	https://www.biorxiv.org/content/10.1101/2024.05.21.595094v1.abstract	preprint, imputation of dropouts
Li et al	2024	stMCDI: Masked Conditional Diffusion Model with Graph Neural Network for Spatial Transcriptomics Data Imputation	https://arxiv.org/abs/2403.10863	preprint, imputation of dropouts
Pham et al	2020	stLearn: integrating spatial location, tissue morphology and gene expression to find cell types, cell-cell interactions and spatial trajectories within undissociated tissues	https://www.biorxiv.org/content/10.1101/2020.05.31.125658v1	preprint, imputation of dropouts
Sharvaj	2023	Theory and algorithms for spatial transcriptomics denoising	https://open.library.ubc.ca/soa/cIRcle/collections/ubctheses/24/items/1.0435259	thesis, imputation/denoising
Imputation/augmenting with single-cell reference
Kleshchevnikov	Jan-13-2022	Cell2location maps fine-grained cell types in spatial transcriptomics	https://www.nature.com/articles/s41587-021-01139-4	imputation w/ single-cell
Hu et al	Oct-28-2021	SpaGCN: Integrating gene expression, spatial location and histology to identify spatial domains and spatially variable genes by graph convolutional network	https://www.nature.com/articles/s41592-021-01255-8	imputation w/ single-cell
Andersson et al	Oct-09-2020	Single-cell and spatial transcriptomics enables probabilistic inference of cell type topography	https://www.nature.com/articles/s42003-020-01247-y	imputation w/ single-cell
Abdelaal et al	Oct-09-2020	SpaGE: Spatial Gene Enhancement using scRNA-seq	https://academic.oup.com/nar/article/48/18/e107/5909530	imputation w/ single-cell
Ma, Zhou	May-02-2022	Spatially informed cell-type deconvolution for spatial transcriptomics	https://www.nature.com/articles/s41587-022-01273-7	imputation w/ single-cell
Wei et al	Mar-21-2022	Spatial charting of single-cell transcriptomes in tissues	https://www.nature.com/articles/s41587-022-01233-1	imputation w/ single-cell
Shenquan et al	Jul-12-2021	stPlus: a reference-based method for the accurate enhancement of spatial transcriptomics	https://academic.oup.com/bioinformatics/article/37/Supplement_1/i299/6319679	imputation w/ single-cell
Maseda, Cang, Nie	Mar-22-2021	DEEPsc: A Deep Learning-Based Map Connecting Single-Cell Transcriptomics and Spatial Imaging Data	https://www.frontiersin.org/journals/genetics/articles/10.3389/fgene.2021.636743/full	imputation w/ single-cell
Shen et al	Dec-10-2022	Spatial-ID: a cell typing method for spatially resolved transcriptomics via transfer learning and spatial embedding	https://www.nature.com/articles/s41467-022-35288-0	imputation w/ single-cell
Li et al	Apr-16-2024	stDiff: a diffusion model for imputing spatial transcriptomics through single-cell transcriptomics	https://academic.oup.com/bib/article/25/3/bbae171/7646375	imputation w/ single-cell
Lopez et al	2019	A joint model of unpaired data from scRNA-seq and spatial transcriptomics for imputing missing gene expression measurements	https://arxiv.org/abs/1905.02269	preprint, imputation w/ single-cell
Imputation/augmenting with histology data
Wang et al	Aug-04-2022	Sprod for de-noising spatially resolved transcriptomics data based on position and image information	https://www.nature.com/articles/s41592-022-01560-w	imputation w/ histology
Shan et al	Dec-19-2022	TIST: Transcriptome and Histopathological Image Integrative Analysis for Spatial Transcriptomics	https://academic.oup.com/gpb/article/20/5/974/7230447	imputation w/ histology
Reference-free deconvolution/separating cell types on a bead
Miller et al	Apr-29-2022	Reference-free cell type deconvolution of multi-cellular pixel-resolution spatially resolved transcriptomics data	https://www.nature.com/articles/s41467-022-30033-z	deconvolution	click here
Thilliez et al	May-30-2024	CellsFromSpace: a fast, accurate, and reference-free tool to deconvolve and annotate spatially distributed omics data	https://academic.oup.com/bioinformaticsadvances/article/4/1/vbae081/7685431	deconvolution
Singh et al	2023	RETROFIT: Reference-free deconvolution of cell-type mixtures in spatial transcriptomics	https://www.ncbi.nlm.nih.gov/pmc/articles/PMC10274808/	preprint, deconvolution
Deconvolution with single-cell reference
Elosua-Bayes et al	Feb-05-2021	SPOTlight: seeded NMF regression to deconvolute spatial transcriptomics spots with single-cell transcriptomes	https://academic.oup.com/nar/article/49/9/e50/6129341	deconvolution w/ single-cell
Cable et al	Feb-18-2021	Robust decomposition of cell type mixtures in spatial transcriptomics	https://www.nature.com/articles/s41587-021-00830-w	deconvolution w/ single-cell
Song, Su	Jan-22-2021	DSTG: deconvoluting spatial transcriptomics data through graph-based artificial intelligence	https://academic.oup.com/bib/article/22/5/bbaa414/6105942	deconvolution w/ single-cell
Dong, Yuan	May-10-2021	SpatialDWLS: accurate deconvolution of spatial transcriptomic data	https://link.springer.com/article/10.1186/s13059-021-02362-7	deconvolution w/ reference
Lopez et al	Apr-21-2022	DestVI identifies continuums of cell types in spatial transcriptomics data	https://www.nature.com/articles/s41587-022-01272-8	deconvolution w/ single-cell
Tu et al	Dec-22-2022	EnDecon: cell type deconvolution of spatially resolved transcriptomics data via ensemble learning	https://academic.oup.com/bioinformatics/article/39/1/btac825/6957087	deconvolution w/ single-cell
Li, Luo	2023	Spatial Transcriptomic Cell-type Deconvolution Using Graph Neural Networks	https://www.biorxiv.org/content/10.1101/2023.03.10.532112v2.abstract	preprint, deconvolution w/ single-cell
