# Supplementary material for: Syrah: a pipeline to maximize spatial transcriptomics data output
Source: G3 (Bethesda). 2026 May 4;16(7):jkag107. doi: 10.1093/g3journal/jkag107 (PMC13334189; doi:10.1093/g3journal/jkag107)
Supplement: jkag107_Supplementary_Data [file jkag107_supplementary_data.zip › Table_S5_G3-2025-406488R1.xlsx]

## Sheet: Figure3a_FigureS3
batch	version	minUMI	metric	WARP	Syrah	rate_ratio	p_value	conf95_low	conf95_high	confPct_low	confPct_high
chick	Syrah	1	nBeads	25069	42762	1.70577	0	1.68964	1.72202	68.9642	72.2017
chick	Syrah	1	nUMIs	3025755	4446724	1.46962	0	1.46826	1.47099	46.8259	47.0991
chick	Syrah	1	nFeatures	13752	14040	1.02094	0.0143893	1.00412	1.03797	0.412387	3.7972
mouse	Syrah	1	nBeads	34159	45692	1.33763	0	1.32539	1.34995	32.539	34.9949
mouse	Syrah	1	nUMIs	306829	401190	1.30754	0	1.30349	1.31159	30.3493	31.1588
mouse	Syrah	1	nFeatures	12580	13201	1.04936	3.96634e-08	1.03154	1.06742	3.15387	6.74201
human	Syrah	1	nBeads	530569	657878	1.23995	0	1.23695	1.24295	23.6954	24.2948
human	Syrah	1	nUMIs	9445948	10387823	1.09971	0	1.09904	1.10038	9.90434	10.0381
human	Syrah	1	nFeatures	17224	17269	1.00261	0.731685	0.987714	1.01768	-1.2286	1.76797
planarian	Syrah	1	nBeads	17677	27795	1.57238	0	1.55395	1.59098	55.3951	59.0978
planarian	Syrah	1	nUMIs	1468856	2050176	1.39576	0	1.39385	1.39768	39.3854	39.7676
planarian	Syrah	1	nFeatures	13575	13900	1.02394	0.00542143	1.00699	1.04111	0.698875	4.11072
chick	Syrah	5	nBeads	15395	23436	1.52231	0	1.50288	1.54193	50.2884	54.1929
chick	Syrah	5	nUMIs	3005120	4409885	1.46746	0	1.46609	1.46883	46.6088	46.8827
chick	Syrah	5	nFeatures	13740	14036	1.02154	0.0118455	1.00471	1.03859	0.471212	3.8585
mouse	Syrah	5	nBeads	18989	24691	1.30028	0	1.28411	1.3166	28.411	31.6601
mouse	Syrah	5	nUMIs	272235	354479	1.30211	0	1.29782	1.3064	29.7824	30.64
mouse	Syrah	5	nFeatures	12202	12797	1.04876	8.99724e-08	1.03067	1.06709	3.06696	6.70933
human	Syrah	5	nBeads	274205	315852	1.15188	0	1.14787	1.15591	14.7869	15.5907
human	Syrah	5	nUMIs	8822059	9593008	1.08739	0	1.0867	1.08808	8.67008	8.80771
human	Syrah	5	nFeatures	17128	17169	1.00239	0.754068	0.987455	1.0175	-1.25448	1.75017
planarian	Syrah	5	nBeads	10854	15551	1.43274	0	1.41031	1.45544	41.0313	45.5442
planarian	Syrah	5	nUMIs	1456312	2029099	1.39331	0	1.3914	1.39523	39.1397	39.5232
planarian	Syrah	5	nFeatures	13558	13883	1.02397	0.0053924	1.00701	1.04115	0.700794	4.11483
chick	Syrah	10	nBeads	12370	18773	1.51762	0	1.49599	1.53949	49.5991	53.949
chick	Syrah	10	nUMIs	2985585	4379591	1.46691	0	1.46554	1.46829	46.5539	46.8287
chick	Syrah	10	nFeatures	13734	14027	1.02133	0.0127146	1.0045	1.03838	0.450117	3.8378
mouse	Syrah	10	nBeads	10374	13469	1.29834	2.01778e-185	1.27651	1.32046	27.6507	32.0457
mouse	Syrah	10	nUMIs	214311	279066	1.30215	0	1.29733	1.30699	29.7328	30.6995
mouse	Syrah	10	nFeatures	11496	12108	1.05324	1.50038e-08	1.03456	1.07217	3.45582	7.21661
human	Syrah	10	nBeads	165753	187304	1.13002	0	1.12491	1.13515	12.4907	13.5148
human	Syrah	10	nUMIs	8129800	8773301	1.07915	0	1.07844	1.07987	7.84394	7.98677
human	Syrah	10	nFeatures	17001	17027	1.00153	0.841945	0.986542	1.01669	-1.34582	1.66875
planarian	Syrah	10	nBeads	8944	12686	1.41838	6.54927e-303	1.39381	1.44328	39.3805	44.3281
planarian	Syrah	10	nUMIs	1443488	2009912	1.3924	0	1.39048	1.39433	39.0475	39.4326
planarian	Syrah	10	nFeatures	13549	13875	1.02406	0.00523636	1.00709	1.04124	0.709131	4.12446
chick	Syrah	25	nBeads	10337	15562	1.50547	0	1.4819	1.52931	48.1905	52.9308
chick	Syrah	25	nUMIs	2954469	4330635	1.46579	0	1.46441	1.46717	46.4411	46.7172
chick	Syrah	25	nFeatures	13720	14012	1.02128	0.012977	1.00444	1.03834	0.444192	3.83352
mouse	Syrah	25	nBeads	2397	3139	1.30955	1.91928e-47	1.26414	1.35618	26.4138	35.6184
mouse	Syrah	25	nUMIs	94933	124649	1.31302	0	1.30574	1.32033	30.5742	32.033
mouse	Syrah	25	nFeatures	9319	9982	1.07114	1.11513e-11	1.05023	1.09237	5.02338	9.23678
human	Syrah	25	nBeads	97121	106827	1.09994	2.92999e-206	1.09335	1.10655	9.3351	10.6553
human	Syrah	25	nUMIs	7063234	7524094	1.06525	0	1.06449	1.06601	6.44867	6.60092
human	Syrah	25	nFeatures	16840	16844	1.00024	0.97541	0.985189	1.01546	-1.48114	1.54588
planarian	Syrah	25	nBeads	6747	9359	1.38714	4.79713e-198	1.35917	1.41553	35.9173	41.5528
planarian	Syrah	25	nUMIs	1408722	1957562	1.3896	0	1.38766	1.39155	38.7655	39.1549
planarian	Syrah	25	nFeatures	13523	13850	1.02418	0.00505663	1.00719	1.04138	0.719428	4.13824
chick	Syrah	50	nBeads	9065	13457	1.4845	0	1.45952	1.5098	45.9524	50.9798
chick	Syrah	50	nUMIs	2908926	4255244	1.46282	0	1.46143	1.46421	46.1433	46.4214
chick	Syrah	50	nFeatures	13702	13991	1.02109	0.0138782	1.00424	1.03815	0.42415	3.8154
mouse	Syrah	50	nBeads	416	550	1.32212	3.83192e-10	1.21392	1.43737	21.3916	43.7372
mouse	Syrah	50	nUMIs	30066	39731	1.32146	0	1.3085	1.33452	30.8497	33.4518
mouse	Syrah	50	nFeatures	6049	6818	1.12713	3.31325e-22	1.10053	1.15421	10.0531	15.4206
human	Syrah	50	nBeads	53111	56899	1.07132	2.34408e-59	1.06254	1.08016	6.25375	8.01618
human	Syrah	50	nUMIs	5511976	5767569	1.04637	0	1.04552	1.04722	4.55167	4.72248
human	Syrah	50	nFeatures	16601	16586	0.999096	0.910397	0.983949	1.01442	-1.60514	1.4419
planarian	Syrah	50	nBeads	5096	6963	1.36637	2.42533e-135	1.33446	1.39884	33.4459	39.8843
planarian	Syrah	50	nUMIs	1350298	1872772	1.38693	0	1.38495	1.38892	38.4947	38.892
planarian	Syrah	50	nFeatures	13473	13800	1.02427	0.00497573	1.00725	1.04151	0.725191	4.15051
chick	Syrah	100	nBeads	7352	10828	1.4728	0	1.44518	1.5008	44.5185	50.0803
chick	Syrah	100	nUMIs	2783558	4063966	1.45999	0	1.45857	1.46141	45.8571	46.141
chick	Syrah	100	nFeatures	13661	13947	1.02094	0.0145787	1.00406	1.03802	0.406134	3.80222
mouse	Syrah	100	nBeads	44	59	1.34091	0.0284348	1.02076	1.72968	2.07621	72.9675
mouse	Syrah	100	nUMIs	6114	8139	1.33121	4.66743e-134	1.30244	1.36045	30.2442	36.0448
mouse	Syrah	100	nFeatures	2357	2884	1.22359	9.48392e-26	1.17934	1.26908	17.9336	26.9078
human	Syrah	100	nBeads	20018	20635	1.03082	1.42641e-05	1.0168	1.04498	1.6805	4.49845
human	Syrah	100	nUMIs	3206207	3250542	1.01383	9.83263e-135	1.01273	1.01493	1.2726	1.49306
human	Syrah	100	nFeatures	16084	16018	0.995897	0.605527	0.980533	1.01144	-1.94671	1.14406
planarian	Syrah	100	nBeads	3555	4826	1.35752	8.09016e-91	1.31949	1.39638	31.9491	39.6376
planarian	Syrah	100	nUMIs	1240883	1721111	1.38701	0	1.38493	1.38908	38.4934	38.9079
planarian	Syrah	100	nFeatures	13369	13709	1.02543	0.00336861	1.00834	1.04274	0.83376	4.27435

## Sheet: Figure5a_FigureS5
batch	version	minUMI	metric	total	rate_ratio	p_value	conf95_low	conf95_high	confPct_low	confPct_high
1run	WARP	1	nBeads	17677	1	1	0.985312	1.01485	-1.46879	1.48521
1run	WARP	1	nUMIs	1468856	1	1	0.998383	1.00162	-0.161654	0.161851
1run	WARP	1	nFeatures	13575	1	1	0.983248	1.01697	-1.67521	1.6966
1run	Syrah	1	nBeads	27795	1.57238	0	1.55395	1.59098	55.3951	59.0978
1run	Syrah	1	nUMIs	2050176	1.39576	0	1.39385	1.39768	39.3854	39.7676
1run	Syrah	1	nFeatures	13900	1.02394	0.00542143	1.00699	1.04111	0.698875	4.11072
2runs	WARP	1	nBeads	19837	1.12219	3.71434e-57	1.10663	1.13792	10.663	13.7919
2runs	WARP	1	nUMIs	1785585	1.21563	0	1.21385	1.21741	21.3847	21.7414
2runs	WARP	1	nFeatures	14136	1.04133	1.70947e-06	1.02423	1.05864	2.42297	5.8636
2runs	Syrah	1	nBeads	30626	1.73253	0	1.71318	1.75205	71.3184	75.2048
2runs	Syrah	1	nUMIs	2449848	1.66786	0	1.66577	1.66995	66.5773	66.9951
2runs	Syrah	1	nFeatures	14427	1.06276	4.48593e-13	1.04549	1.08025	4.54904	8.02482
1run	WARP	5	nBeads	10854	1	1	0.981275	1.01899	-1.87254	1.89929
1run	WARP	5	nUMIs	1456312	1	1	0.998377	1.00163	-0.162348	0.162547
1run	WARP	5	nFeatures	13558	1	1	0.983237	1.01698	-1.67626	1.69767
1run	Syrah	5	nBeads	15551	1.43274	0	1.41031	1.45544	41.0313	45.5442
1run	Syrah	5	nUMIs	2029099	1.39331	0	1.3914	1.39523	39.1397	39.5232
1run	Syrah	5	nFeatures	13883	1.02397	0.0053924	1.00701	1.04115	0.700794	4.11483
2runs	WARP	5	nBeads	12186	1.12272	4.60847e-36	1.10287	1.14283	10.2873	14.2834
2runs	WARP	5	nUMIs	1771245	1.21625	0	1.21446	1.21805	21.4463	21.8046
2runs	WARP	5	nFeatures	14121	1.04153	1.54581e-06	1.02442	1.05885	2.44168	5.88479
2runs	Syrah	5	nBeads	16816	1.54929	0	1.52596	1.57289	52.5962	57.2887
2runs	Syrah	5	nUMIs	2425756	1.66568	0	1.66359	1.66778	66.3589	66.7782
2runs	Syrah	5	nFeatures	14411	1.06291	4.07183e-13	1.04563	1.08041	4.56309	8.0413
1run	WARP	10	nBeads	8944	1	1	0.979382	1.02094	-2.06183	2.09431
1run	WARP	10	nUMIs	1443488	1	1	0.998369	1.00163	-0.163067	0.163268
1run	WARP	10	nFeatures	13549	1	1	0.983232	1.01698	-1.67681	1.69824
1run	Syrah	10	nBeads	12686	1.41838	6.54927e-303	1.39381	1.44328	39.3805	44.3281
1run	Syrah	10	nUMIs	2009912	1.3924	0	1.39048	1.39433	39.0475	39.4326
1run	Syrah	10	nFeatures	13875	1.02406	0.00523636	1.00709	1.04124	0.709131	4.12446
2runs	WARP	10	nBeads	9991	1.11706	1.66045e-27	1.09526	1.13918	9.52639	13.9184
2runs	WARP	10	nUMIs	1756569	1.21689	0	1.21509	1.21869	21.5093	21.8693
2runs	WARP	10	nFeatures	14111	1.04148	1.60077e-06	1.02437	1.05881	2.43653	5.88071
2runs	Syrah	10	nBeads	13649	1.52605	0	1.50056	1.55187	50.0555	55.1871
2runs	Syrah	10	nUMIs	2404856	1.666	0	1.6639	1.66811	66.3898	66.811
2runs	Syrah	10	nFeatures	14402	1.06296	4.00003e-13	1.04567	1.08046	4.56666	8.0461
1run	WARP	25	nBeads	6747	1	1	0.976279	1.02415	-2.37205	2.41513
1run	WARP	25	nUMIs	1408722	1	1	0.998349	1.00165	-0.165066	0.165272
1run	WARP	25	nFeatures	13523	1	1	0.983216	1.017	-1.67842	1.69988
1run	Syrah	25	nBeads	9359	1.38714	4.79713e-198	1.35917	1.41553	35.9173	41.5528
1run	Syrah	25	nUMIs	1957562	1.3896	0	1.38766	1.39155	38.7655	39.1549
1run	Syrah	25	nFeatures	13850	1.02418	0.00505663	1.00719	1.04138	0.719428	4.13824
2runs	WARP	25	nBeads	7525	1.11531	1.3676e-20	1.09025	1.1408	9.02518	14.08
2runs	WARP	25	nUMIs	1717919	1.21949	0	1.21766	1.22131	21.7665	22.1313
2runs	WARP	25	nFeatures	14087	1.04171	1.43535e-06	1.02457	1.05905	2.45747	5.90534
2runs	Syrah	25	nBeads	10029	1.48644	1.51038e-303	1.45749	1.51582	45.7488	51.582
2runs	Syrah	25	nUMIs	2347906	1.66669	0	1.66456	1.66883	66.4561	66.8825
2runs	Syrah	25	nFeatures	14376	1.06308	3.79914e-13	1.04577	1.0806	4.57701	8.06
1run	WARP	50	nBeads	5096	1	1	0.972731	1.02784	-2.72694	2.78401
1run	WARP	50	nUMIs	1350298	1	1	0.998314	1.00169	-0.168598	0.168812
1run	WARP	50	nFeatures	13473	1	1	0.983185	1.01703	-1.68152	1.70306
1run	Syrah	50	nBeads	6963	1.36637	2.42533e-135	1.33446	1.39884	33.4459	39.8843
1run	Syrah	50	nUMIs	1872772	1.38693	0	1.38495	1.38892	38.4947	38.892
1run	Syrah	50	nFeatures	13800	1.02427	0.00497573	1.00725	1.04151	0.725191	4.15051
2runs	WARP	50	nBeads	5748	1.12794	3.45044e-19	1.09897	1.15749	9.89705	15.7487
2runs	WARP	50	nUMIs	1654950	1.22562	0	1.22375	1.22749	22.3752	22.7487
2runs	WARP	50	nFeatures	14053	1.04305	6.95779e-07	1.02587	1.06044	2.58743	6.04393
2runs	Syrah	50	nBeads	7605	1.49235	4.68779e-235	1.45899	1.52627	45.8993	52.6271
2runs	Syrah	50	nUMIs	2261921	1.67513	0	1.67294	1.67731	67.2945	67.7312
2runs	Syrah	50	nFeatures	14337	1.06413	1.75172e-13	1.04678	1.08169	4.67801	8.16919
1run	WARP	100	nBeads	3555	1	1	0.967395	1.03342	-3.26049	3.34237
1run	WARP	100	nUMIs	1240883	1	1	0.998241	1.00176	-0.175871	0.176104
1run	WARP	100	nFeatures	13369	1	1	0.98312	1.0171	-1.68802	1.70973
1run	Syrah	100	nBeads	4826	1.35752	8.09016e-91	1.31949	1.39638	31.9491	39.6376
1run	Syrah	100	nUMIs	1721111	1.38701	0	1.38493	1.38908	38.4934	38.9079
1run	Syrah	100	nFeatures	13709	1.02543	0.00336861	1.00834	1.04274	0.83376	4.27435
2runs	WARP	100	nBeads	4026	1.13249	9.79212e-15	1.09777	1.16802	9.77746	16.8023
2runs	WARP	100	nUMIs	1532435	1.23496	0	1.233	1.23691	23.3001	23.6912
2runs	WARP	100	nFeatures	13965	1.04458	3.05257e-07	1.02733	1.06205	2.73268	6.20518
2runs	Syrah	100	nBeads	5316	1.49536	1.90214e-166	1.45543	1.53611	45.5428	53.6107
2runs	Syrah	100	nUMIs	2098845	1.69141	0	1.68912	1.6937	68.9125	69.3702
2runs	Syrah	100	nFeatures	14267	1.06717	1.53176e-14	1.04973	1.08483	4.97301	8.48277

## Sheet: Figure5b
X	group1	group2	pval	mean_diff	ci_low	ci_high
mean difference	original	additional sequencing	0.0084044	0.0234812	0.00784866	#NUM!
mean difference1	original	Syrah	5.6889e-05	0.0602491	0.0378583	#NUM!
mean difference2	original	both	9.2516e-08	0.114398	0.0872853	#NUM!
mean difference3	additional sequencing	Syrah	0.00376729	0.0367679	0.01521	#NUM!
mean difference4	additional sequencing	both	1.47656e-07	0.0909165	0.0687527	#NUM!
mean difference5	Syrah	both	7.61925e-07	0.0541485	0.0395121	#NUM!

## Sheet: Figure6d_FigureS6
deletion_rate	minUMI	metric	WARP	WARP_SEM	Syrah	Syrah_SEM	pvalue
perfect	1	nBeads	11959.6	12.746	11501.6	6.3293	8.10739e-08
perfect	1	nUMIs	474600	105.207	474129	100.497	0.0119845
perfect	1	nFeatures	11477	12.0291	11477	12.0291	1
0.1%	1	nBeads	11887	14.4879	11502	5.97495	1.102e-06
0.1%	1	nUMIs	461981	82.1466	476349	96.3895	7.71371e-14
0.1%	1	nFeatures	11436.4	10.2206	11476.6	12.2499	0.0367108
0.5%	1	nBeads	11488.2	17.1272	11505.4	6.28967	0.388637
0.5%	1	nUMIs	402537	68.5109	482939	92.5186	4.82078e-19
0.5%	1	nFeatures	11243	8.45577	11468.6	12.6949	1.61835e-06
1%	1	nBeads	10729.8	18.6478	11522	7.7846	8.60898e-08
1%	1	nUMIs	302986	124.133	481328	149.18	8.65817e-21
1%	1	nFeatures	10783.6	8.62322	11443.6	11.5482	2.34944e-10
1.5%	1	nBeads	9611	11.7558	11530.6	5.7931	1.25504e-11
1.5%	1	nUMIs	195815	184.776	458631	166.127	1.16419e-21
1.5%	1	nFeatures	10035.4	13.5595	11365.8	15.1704	4.34917e-12
2%	1	nBeads	8246.4	14.552	11494.2	15.8442	5.0752e-15
2%	1	nUMIs	108242	111.733	410844	105.245	5.84056e-24
2%	1	nFeatures	8838.6	13.0828	11195.4	10.201	3.23092e-14
random	1	nBeads	178.4	3.10805	5.4	0.812404	1.49708e-07
random	1	nUMIs	190.2	2.63439	5.4	0.812404	2.93077e-08
random	1	nFeatures	156.2	3.81314	5.4	0.812404	1.05981e-06
perfect	2	nBeads	9014.6	6.51613	8829.6	5.98832	3.14499e-08
perfect	2	nUMIs	471655	101.717	471457	99.2484	0.20147
perfect	2	nFeatures	11461	12.1984	11461.4	12.2172	0.982083
0.1%	2	nBeads	8963	10.139	8837.2	6.09426	2.24803e-05
0.1%	2	nUMIs	459057	79.4762	473684	95.4081	6.94158e-14
0.1%	2	nFeatures	11421.2	10.5186	11461	12.4459	0.0412203
0.5%	2	nBeads	8678	17.8662	8857.8	7.41889	0.000169927
0.5%	2	nUMIs	399727	57.1559	480291	87.293	2.76796e-18
0.5%	2	nFeatures	11227.2	8.82836	11453.2	12.8973	1.63973e-06
1%	2	nBeads	8063.4	13.2537	8857.2	9.7591	1.81411e-10
1%	2	nUMIs	300320	110.797	478664	140.504	1.08365e-20
1%	2	nFeatures	10763	9.41807	11428.4	11.6172	1.54395e-10
1.5%	2	nBeads	7204.2	20.8959	8786.6	11.7541	3.44263e-10
1.5%	2	nUMIs	193409	185.13	455887	165.558	1.23084e-21
1.5%	2	nFeatures	10003.6	12.0067	11350	14.8862	4.80261e-12
2%	2	nBeads	6070.6	19.0541	8629.8	8.73155	8.01072e-11
2%	2	nUMIs	106067	119.759	407980	93.9495	6.47829e-23
2%	2	nFeatures	8783	11.149	11178.4	9.41594	4.68058e-15
random	2	nBeads	10.8	1.65529	0	0	0.0028499
random	2	nUMIs	22.6	3.52987	0	0	0.00305653
random	2	nFeatures	21.6	3.2187	0	0	0.00256657
perfect	5	nBeads	6624.4	5.40925	6590.2	4.83115	0.00156339
perfect	5	nUMIs	465183	128.533	465366	123.149	0.335052
perfect	5	nFeatures	11428.6	11.2499	11430.2	11.4167	0.92294
0.1%	5	nBeads	6581.6	6.63023	6597.2	5.58928	0.110801
0.1%	5	nUMIs	452606	111.086	467587	129.436	5.40847e-13
0.1%	5	nFeatures	11387.6	10.3034	11430	11.7601	0.0270038
0.5%	5	nBeads	6350.8	4.81041	6618.4	5.4827	4.43534e-10
0.5%	5	nUMIs	393419	80.8929	474191	123.513	2.96515e-17
0.5%	5	nFeatures	11191.2	9.17824	11423	11.9791	6.19542e-07
1%	5	nBeads	5843.6	6.86003	6609.8	4.91325	2.39694e-12
1%	5	nUMIs	294279	131.157	472556	161.107	2.02383e-20
1%	5	nFeatures	10715.4	10.5811	11397.4	11.0842	7.46283e-11
1.5%	5	nBeads	5056.4	9.04765	6517	4.46094	1.33372e-11
1.5%	5	nUMIs	187522	206.233	449715	186.629	2.73816e-21
1.5%	5	nFeatures	9935.2	11.9808	11316.4	13.7572	1.57502e-12
2%	5	nBeads	4014.8	7.74209	6325.2	3.73363	4.8975e-13
2%	5	nUMIs	100418	116.137	401714	125.569	1.61365e-23
2%	5	nFeatures	8644.4	12.4844	11142.6	8.99222	3.28729e-14
random	5	nBeads	0	0	0	0	#NUM!
random	5	nUMIs	0	0	0	0	#NUM!
random	5	nFeatures	0	0	0	0	#NUM!
perfect	10	nBeads	5248.2	2.17715	5246.2	1.95959	0.514229
perfect	10	nUMIs	456030	120.001	456421	112.375	0.044539
perfect	10	nFeatures	11389.4	11.0436	11394.6	10.7266	0.744242
0.1%	10	nBeads	5198.6	5.3535	5254.2	1.82757	0.000203152
0.1%	10	nUMIs	443412	87.1246	458649	123.478	1.3467e-12
0.1%	10	nFeatures	11347.6	10.9754	11394.2	10.9563	0.016945
0.5%	10	nBeads	4959.6	9.39468	5270.4	3.48712	5.45618e-07
0.5%	10	nUMIs	384145	145.752	465202	122.826	2.91182e-18
0.5%	10	nFeatures	11144.6	11.6129	11386.4	10.7219	3.52813e-07
1%	10	nBeads	4456.2	6.13514	5270.2	4.38634	7.00644e-13
1%	10	nUMIs	285002	142.011	463633	162.13	1.02877e-20
1%	10	nFeatures	10654.8	11.2401	11360.6	9.90252	6.13009e-11
1.5%	10	nBeads	3710.2	5.86856	5177.4	4.78121	1.85035e-15
1.5%	10	nUMIs	178551	216.768	440775	189.189	5.06706e-21
1.5%	10	nFeatures	9822.8	13.9191	11277.2	13.4291	1.12213e-12
2%	10	nBeads	2736.8	10.5943	4978.4	6.76461	9.93277e-14
2%	10	nUMIs	91938	127.866	392710	131.516	2.22506e-23
2%	10	nFeatures	8411.2	11.8042	11100	9.32738	4.86781e-15
random	10	nBeads	0	0	0	0	#NUM!
random	10	nUMIs	0	0	0	0	#NUM!
random	10	nFeatures	0	0	0	0	#NUM!
perfect	25	nBeads	3566	4.85798	3567	4.79583	0.88716
perfect	25	nUMIs	429541	140.933	429970	138.323	0.0614967
perfect	25	nFeatures	11290	8.96103	11295.6	8.61742	0.664366
0.1%	25	nBeads	3519	5.61249	3574	3.71484	8.33902e-05
0.1%	25	nUMIs	416963	125.428	432174	104.164	4.32749e-13
0.1%	25	nFeatures	11244.4	8.11542	11296	9.15969	0.00302601
0.5%	25	nBeads	3279.8	2.39583	3592.8	3.77359	6.0691e-11
0.5%	25	nUMIs	357650	69.872	438695	117.702	1.21137e-16
0.5%	25	nFeatures	11013.2	10.6273	11290.6	9.87218	6.17467e-08
1%	25	nBeads	2824.6	3.73631	3591.6	5.37215	5.49952e-13
1%	25	nUMIs	259399	95.2631	437205	171.174	2.8905e-17
1%	25	nFeatures	10467	16.876	11262.2	8.79432	1.18784e-08
1.5%	25	nBeads	2189	2.86356	3506.2	6.41405	9.73421e-12
1.5%	25	nUMIs	154924	210.126	414431	226.472	5.70785e-21
1.5%	25	nFeatures	9509.4	13.3925	11172.6	13.2272	3.01475e-13
2%	25	nBeads	1355.6	4.05709	3312	6.2849	6.1338e-15
2%	25	nUMIs	70348.6	135.619	366414	194.903	2.56346e-20
2%	25	nFeatures	7732.8	16.1784	10976.8	7.81281	4.77134e-12
random	25	nBeads	0	0	0	0	#NUM!
random	25	nUMIs	0	0	0	0	#NUM!
random	25	nFeatures	0	0	0	0	#NUM!
perfect	50	nBeads	2450.8	5.96154	2451.8	6.31981	0.91121
perfect	50	nUMIs	390540	276.477	390972	294.942	0.316764
perfect	50	nFeatures	11118.4	8.4534	11124.4	8.02247	0.620623
0.1%	50	nBeads	2414.2	5.8	2458.4	5.4461	0.000545025
0.1%	50	nUMIs	378356	253.339	393153	270.246	1.82562e-10
0.1%	50	nFeatures	11067.6	7.83964	11126.4	8.2801	0.000875302
0.5%	50	nBeads	2213.2	4.64112	2475.8	5.60714	6.76405e-10
0.5%	50	nUMIs	320187	231.425	399544	287.448	9.54073e-16
0.5%	50	nFeatures	10811	12.2597	11122	8.74643	1.07103e-07
1%	50	nBeads	1792.2	6.23217	2469.2	6.42962	1.06706e-12
1%	50	nUMIs	222706	335.612	397898	218.084	1.59968e-16
1%	50	nFeatures	10168	18.7617	11088.6	8.95879	1.72171e-08
1.5%	50	nBeads	1214.6	4.48999	2404.8	5.17107	2.37415e-15
1.5%	50	nUMIs	120674	167.125	375907	117.929	1.87141e-20
1.5%	50	nFeatures	8953.6	14.0592	10992.4	12.9329	7.91301e-14
2%	50	nBeads	531.6	6.40781	2244.6	4.00749	2.72036e-14
2%	50	nUMIs	41651	377.744	328899	131.721	1.24186e-13
2%	50	nFeatures	6405	25.3022	10773	7.14843	6.28275e-10
random	50	nBeads	0	0	0	0	#NUM!
random	50	nUMIs	0	0	0	0	#NUM!
random	50	nFeatures	0	0	0	0	#NUM!

## Sheet: Figure6g
type	read	pval	mean	ci_low	ci_high
both	1	1	35.0464	-0.00621862	0.00621862
Syrah	1	3.83634e-05	35.061	0.00765031	0.021552
WARP	1	3.47841e-162	33.283	-1.88079	-1.64592
neither	1	0	34.4178	-0.635338	-0.621823
both	2	1	30.4001	-0.0202589	0.0202589
Syrah	2	0.0074281	30.4306	0.00816758	0.0528171
WARP	2	3.95277e-27	29.5374	-1.01761	-0.707847
neither	2	0	29.6977	-0.719323	-0.685399
